# Supplementary material for: Role of Exosomes in Immunotherapy of Hepatocellular Carcinoma
Source: Cancers (Basel). 2022 Aug 21;14(16):4036. doi: 10.3390/cancers14164036 (PMC9406927; doi:10.3390/cancers14164036)
Supplement: Supplementary file 1 [file cancers-14-04036-s001.zip]

Archive with 1 entries (1 files):
- cancers-1784171-supplementary.pdf
